# Supplementary material for: Emissions and the application of a series of twisted fluorophores with intramolecular weak hydrogen bonds
Source: RSC Adv. 2019 Apr 30;9(23):13214–9. doi: 10.1039/c9ra01244c (PMC9063768; doi:10.1039/c9ra01244c)
Supplement: RA-009-C9RA01244C-s003 [file RA-009-C9RA01244C-s003.cif]

# Electronic Supplementary Material (ESI) for RSC Advances.
# This journal is © The Royal Society of Chemistry 2019

####################################################################### 
# 
# This file contains crystal structure data downloaded from the 
# Cambridge Structural Database (CSD) hosted by the Cambridge 
# Crystallographic Data Centre (CCDC).
# 
# Full information about CCDC data access policies and citation 
# guidelines are available at http://www.ccdc.cam.ac.uk/access/V1 
# 
# Audit and citation data items may have been added by the CCDC. 
# Please retain this information to preserve the provenance of 
# this file and to allow appropriate attribution of the data. 
# 
#######################################################################

data_wyi32-2
_database_code_depnum_ccdc_archive 'CCDC 1869136'
loop_
_audit_author_name
_audit_author_address
'Binhong Yu'
;jilin university
China
;
_audit_update_record             
;
2018-09-22 deposited with the CCDC.	2019-04-16 downloaded from the CCDC.
;
_audit_creation_date             2018-09-19
_audit_creation_method           
;
Olex2 1.2
(compiled 2018.05.29 svn.r3508 for OlexSys, GUI svn.r5506)
;
_shelx_SHELXL_version_number     2018/3
_chemical_name_common            ?
_chemical_name_systematic        
;
 ? 
;
_chemical_formula_moiety         '2(C20 H19 O3)'
_chemical_formula_sum            'C40 H38 O6'
_chemical_formula_weight         614.70
_chemical_melting_point          ?
loop_
_atom_type_symbol
_atom_type_description
_atom_type_scat_dispersion_real
_atom_type_scat_dispersion_imag
_atom_type_scat_source
C C 0.0033 0.0016 'International Tables Vol C Tables 4.2.6.8 and 6.1.1.4'
H H 0.0000 0.0000 'International Tables Vol C Tables 4.2.6.8 and 6.1.1.4'
O O 0.0106 0.0060 'International Tables Vol C Tables 4.2.6.8 and 6.1.1.4'

_shelx_space_group_comment       
;
The symmetry employed for this shelxl refinement is uniquely defined
by the following loop, which should always be used as a source of
symmetry information in preference to the above space-group names.
They are only intended as comments.
;
_space_group_crystal_system      triclinic
_space_group_IT_number           2
_space_group_name_H-M_alt        'P -1'
_space_group_name_Hall           '-P 1'
loop_
_space_group_symop_operation_xyz
'x, y, z'
'-x, -y, -z'

_cell_length_a                   10.119(2)
_cell_length_b                   12.697(3)
_cell_length_c                   14.644(3)
_cell_angle_alpha                93.56(3)
_cell_angle_beta                 108.43(3)
_cell_angle_gamma                108.30(3)
_cell_volume                     1667.4(7)
_cell_formula_units_Z            2
_cell_measurement_reflns_used    11717
_cell_measurement_temperature    293(2)
_cell_measurement_theta_max      27.56
_cell_measurement_theta_min      3.01
_shelx_estimated_absorpt_T_max   ?
_shelx_estimated_absorpt_T_min   ?
_exptl_absorpt_coefficient_mu    0.081
_exptl_absorpt_correction_T_max  ?
_exptl_absorpt_correction_T_min  ?
_exptl_absorpt_correction_type   none
_exptl_absorpt_process_details   ?
_exptl_absorpt_special_details   ?
_exptl_crystal_colour            yellow
_exptl_crystal_colour_primary    yellow
_exptl_crystal_density_diffrn    1.224
_exptl_crystal_density_meas      ?
_exptl_crystal_density_method    'not measured'
_exptl_crystal_description       block
_exptl_crystal_F_000             652
_exptl_crystal_size_max          0.48
_exptl_crystal_size_mid          0.309
_exptl_crystal_size_min          0.161
_exptl_special_details           
;
 ? 
;
_exptl_transmission_factor_max   ?
_exptl_transmission_factor_min   ?
_diffrn_reflns_av_R_equivalents  0.0267
_diffrn_reflns_av_unetI/netI     0.0381
_diffrn_reflns_Laue_measured_fraction_full 0.990
_diffrn_reflns_Laue_measured_fraction_max 0.975
_diffrn_reflns_limit_h_max       13
_diffrn_reflns_limit_h_min       -13
_diffrn_reflns_limit_k_max       16
_diffrn_reflns_limit_k_min       -16
_diffrn_reflns_limit_l_max       18
_diffrn_reflns_limit_l_min       -18
_diffrn_reflns_number            15948
_diffrn_reflns_point_group_measured_fraction_full 0.990
_diffrn_reflns_point_group_measured_fraction_max 0.975
_diffrn_reflns_theta_full        25.242
_diffrn_reflns_theta_max         27.477
_diffrn_reflns_theta_min         3.007
_diffrn_ambient_temperature      293(2)
_diffrn_detector_area_resol_mean ?
_diffrn_measured_fraction_theta_full 0.990
_diffrn_measured_fraction_theta_max 0.975
_diffrn_measurement_device_type  'Bruker P4'
_diffrn_measurement_method       '\w scans'
_diffrn_radiation_monochromator  graphite
_diffrn_radiation_type           MoK\a
_diffrn_radiation_wavelength     0.71073
_diffrn_source                   ?
_reflns_Friedel_coverage         0.000
_reflns_Friedel_fraction_full    .
_reflns_Friedel_fraction_max     .
_reflns_number_gt                4785
_reflns_number_total             7454
_reflns_special_details          
;
 Reflections were merged by SHELXL according to the crystal
 class for the calculation of statistics and refinement.
 
 _reflns_Friedel_fraction is defined as the number of unique
 Friedel pairs measured divided by the number that would be
 possible theoretically, ignoring centric projections and
 systematic absences.
;
_reflns_threshold_expression     'I > 2\s(I)'
_computing_cell_refinement       'CrystalClear (Rigaku Inc., 2008)'
_computing_data_collection       'CrystalClear (Rigaku Inc., 2008)'
_computing_data_reduction        'CrystalClear (Rigaku Inc., 2008)'
_computing_molecular_graphics    'Olex2 (Dolomanov et al., 2009)'
_computing_publication_material  'Olex2 (Dolomanov et al., 2009)'
_computing_structure_refinement  'ShelXL (Sheldrick, 2015)'
_computing_structure_solution    'ShelXT (Sheldrick, 2015)'
_refine_diff_density_max         0.159
_refine_diff_density_min         -0.270
_refine_diff_density_rms         0.055
_refine_ls_extinction_coef       .
_refine_ls_extinction_method     none
_refine_ls_goodness_of_fit_ref   1.060
_refine_ls_hydrogen_treatment    constr
_refine_ls_matrix_type           full
_refine_ls_number_parameters     421
_refine_ls_number_reflns         7454
_refine_ls_number_restraints     0
_refine_ls_R_factor_all          0.0796
_refine_ls_R_factor_gt           0.0499
_refine_ls_restrained_S_all      1.060
_refine_ls_shift/su_max          0.000
_refine_ls_shift/su_mean         0.000
_refine_ls_structure_factor_coef Fsqd
_refine_ls_weighting_details     
'w=1/[\s^2^(Fo^2^)+(0.0725P)^2^+0.0298P] where P=(Fo^2^+2Fc^2^)/3'
_refine_ls_weighting_scheme      calc
_refine_ls_wR_factor_gt          0.1245
_refine_ls_wR_factor_ref         0.1375
_refine_special_details          ?
_olex2_refinement_description    
;
1. Fixed Uiso
 At 1.2 times of:
  All C(H) groups
 At 1.5 times of:
  All C(H,H,H) groups
2.a Aromatic/amide H refined with riding coordinates:
 C3(H3), C5(H5), C8(H8), C9(H9), C11(H11), C12(H12), C15(H15), C16(H16),
 C18(H18), C19(H19), C23(H23), C25(H25), C28(H28), C29(H29), C31(H31), C32(H32),
  C35(H35), C36(H36), C38(H38), C39(H39)
2.b Idealised Me refined as rotating group:
 C1(H1A,H1B,H1C), C13(H13A,H13B,H13C), C20(H20A,H20B,H20C), C21(H21A,H21B,
 H21C), C33(H33A,H33B,H33C), C40(H40A,H40B,H40C)
;
_atom_sites_solution_hydrogens   geom
_atom_sites_solution_primary     dual
_atom_sites_solution_secondary   ?
loop_
_atom_site_label
_atom_site_type_symbol
_atom_site_fract_x
_atom_site_fract_y
_atom_site_fract_z
_atom_site_U_iso_or_equiv
_atom_site_adp_type
_atom_site_occupancy
_atom_site_site_symmetry_order
_atom_site_calc_flag
_atom_site_refinement_flags_posn
_atom_site_refinement_flags_adp
_atom_site_refinement_flags_occupancy
_atom_site_disorder_assembly
_atom_site_disorder_group
O1 O 0.77364(13) -0.00147(14) 0.61498(9) 0.0711(4) Uani 1 1 d . . . . .
O2 O 0.34220(16) 0.11084(11) -0.14544(8) 0.0630(4) Uani 1 1 d . . . . .
O3 O 1.12894(13) 0.32623(13) 0.50861(8) 0.0678(4) Uani 1 1 d . . . . .
C1 C 0.8970(2) 0.0444(3) 0.5873(2) 0.1336(15) Uani 1 1 d . . . . .
H1A H 0.887281 -0.003664 0.530453 0.200 Uiso 1 1 calc GR . . . .
H1B H 0.986019 0.050339 0.639884 0.200 Uiso 1 1 calc GR . . . .
H1C H 0.902420 0.117867 0.572481 0.200 Uiso 1 1 calc GR . . . .
C2 C 0.63825(18) 0.00028(15) 0.55616(12) 0.0489(4) Uani 1 1 d . . . . .
C3 C 0.61088(18) 0.02095(15) 0.46144(11) 0.0494(4) Uani 1 1 d . . . . .
H3 H 0.686921 0.034450 0.436098 0.059 Uiso 1 1 calc R . . . .
C4 C 0.47295(17) 0.02213(14) 0.40292(11) 0.0440(4) Uani 1 1 d . . . . .
C5 C 0.44007(18) 0.04270(14) 0.30140(11) 0.0449(4) Uani 1 1 d . . . . .
H5 H 0.341955 0.007013 0.259554 0.054 Uiso 1 1 calc R . . . .
C6 C 0.53302(17) 0.10619(13) 0.26124(10) 0.0402(3) Uani 1 1 d . . . . .
C7 C 0.48313(16) 0.10916(13) 0.15484(10) 0.0379(3) Uani 1 1 d . . . . .
C8 C 0.54452(19) 0.20475(13) 0.11941(10) 0.0460(4) Uani 1 1 d . . . . .
H8 H 0.617827 0.267476 0.163605 0.055 Uiso 1 1 calc R . . . .
C9 C 0.50022(19) 0.20965(14) 0.02073(11) 0.0474(4) Uani 1 1 d . . . . .
H9 H 0.542012 0.275292 -0.000554 0.057 Uiso 1 1 calc R . . . .
C10 C 0.39380(18) 0.11670(14) -0.04588(10) 0.0428(4) Uani 1 1 d . . . . .
C11 C 0.33084(18) 0.02009(14) -0.01307(10) 0.0439(4) Uani 1 1 d . . . . .
H11 H 0.258533 -0.042641 -0.057778 0.053 Uiso 1 1 calc R . . . .
C12 C 0.37470(17) 0.01642(13) 0.08532(10) 0.0410(3) Uani 1 1 d . . . . .
H12 H 0.331357 -0.049134 0.106128 0.049 Uiso 1 1 calc R . . . .
C13 C 0.4189(3) 0.1982(2) -0.18515(14) 0.0866(8) Uani 1 1 d . . . . .
H13A H 0.382314 0.177355 -0.255097 0.130 Uiso 1 1 calc GR . . . .
H13B H 0.523374 0.210519 -0.159609 0.130 Uiso 1 1 calc GR . . . .
H13C H 0.403022 0.266226 -0.167716 0.130 Uiso 1 1 calc GR . . . .
C14 C 0.69025(17) 0.17567(13) 0.32102(9) 0.0388(3) Uani 1 1 d . . . . .
C15 C 0.72577(19) 0.25789(15) 0.40015(11) 0.0498(4) Uani 1 1 d . . . . .
H15 H 0.650057 0.277549 0.410839 0.060 Uiso 1 1 calc R . . . .
C16 C 0.8710(2) 0.31186(15) 0.46402(11) 0.0529(4) Uani 1 1 d . . . . .
H16 H 0.892045 0.366341 0.517131 0.063 Uiso 1 1 calc R . . . .
C17 C 0.98320(18) 0.28408(15) 0.44804(10) 0.0465(4) Uani 1 1 d . . . . .
C18 C 0.95096(19) 0.20794(16) 0.36546(11) 0.0533(4) Uani 1 1 d . . . . .
H18 H 1.027685 0.192530 0.352194 0.064 Uiso 1 1 calc R . . . .
C19 C 0.80644(18) 0.15477(15) 0.30275(11) 0.0488(4) Uani 1 1 d . . . . .
H19 H 0.786628 0.104082 0.247306 0.059 Uiso 1 1 calc R . . . .
C20 C 1.1664(3) 0.3979(2) 0.59817(14) 0.0928(8) Uani 1 1 d . . . . .
H20A H 1.144343 0.464780 0.584923 0.139 Uiso 1 1 calc GR . . . .
H20B H 1.270652 0.418128 0.634870 0.139 Uiso 1 1 calc GR . . . .
H20C H 1.109610 0.359168 0.635333 0.139 Uiso 1 1 calc GR . . . .
O4 O 0.54065(12) 0.49757(11) 0.19504(7) 0.0576(3) Uani 1 1 d . . . . .
O5 O 1.42776(15) 0.59851(14) 0.46220(10) 0.0752(4) Uani 1 1 d . . . . .
O6 O 0.99172(14) 0.83975(11) -0.15235(8) 0.0602(3) Uani 1 1 d . . . . .
C21 C 0.4167(2) 0.4530(3) 0.22315(13) 0.0919(9) Uani 1 1 d . . . . .
H21A H 0.449829 0.450112 0.291723 0.138 Uiso 1 1 calc GR . . . .
H21B H 0.358123 0.378333 0.186475 0.138 Uiso 1 1 calc GR . . . .
H21C H 0.357402 0.500158 0.210475 0.138 Uiso 1 1 calc GR . . . .
C22 C 0.51659(17) 0.49783(13) 0.09718(10) 0.0414(4) Uani 1 1 d . . . . .
C23 C 0.37799(17) 0.47970(13) 0.02814(10) 0.0426(4) Uani 1 1 d . . . . .
H23 H 0.296540 0.466576 0.048123 0.051 Uiso 1 1 calc R . . . .
C24 C 0.64296(16) 0.51944(13) 0.07057(10) 0.0400(3) Uani 1 1 d . . . . .
C25 C 0.78829(17) 0.53701(13) 0.14640(10) 0.0429(4) Uani 1 1 d . . . . .
H25 H 0.784351 0.499913 0.198808 0.051 Uiso 1 1 calc R . . . .
C26 C 0.92584(16) 0.59908(13) 0.15059(10) 0.0401(3) Uani 1 1 d . . . . .
C27 C 1.05968(16) 0.59958(13) 0.23128(10) 0.0411(3) Uani 1 1 d . . . . .
C28 C 1.06387(18) 0.50528(14) 0.27452(11) 0.0463(4) Uani 1 1 d . . . . .
H28 H 0.981278 0.439033 0.251551 0.056 Uiso 1 1 calc R . . . .
C29 C 1.1876(2) 0.50830(16) 0.35039(12) 0.0526(4) Uani 1 1 d . . . . .
H29 H 1.187801 0.444242 0.377893 0.063 Uiso 1 1 calc R . . . .
C30 C 1.31188(19) 0.60571(16) 0.38620(12) 0.0509(4) Uani 1 1 d . . . . .
C31 C 1.31175(19) 0.70040(16) 0.34486(12) 0.0543(4) Uani 1 1 d . . . . .
H31 H 1.394806 0.766313 0.368290 0.065 Uiso 1 1 calc R . . . .
C32 C 1.18622(18) 0.69639(15) 0.26779(12) 0.0502(4) Uani 1 1 d . . . . .
H32 H 1.186956 0.760303 0.239887 0.060 Uiso 1 1 calc R . . . .
C33 C 1.5629(2) 0.6915(2) 0.49594(18) 0.0909(8) Uani 1 1 d . . . . .
H33A H 1.637248 0.672637 0.544273 0.136 Uiso 1 1 calc GR . . . .
H33B H 1.548181 0.755093 0.524432 0.136 Uiso 1 1 calc GR . . . .
H33C H 1.595132 0.709923 0.442058 0.136 Uiso 1 1 calc GR . . . .
C34 C 0.95252(16) 0.67143(13) 0.07737(10) 0.0384(3) Uani 1 1 d . . . . .
C35 C 1.04121(17) 0.65799(14) 0.02515(11) 0.0446(4) Uani 1 1 d . . . . .
H35 H 1.092857 0.608743 0.041116 0.054 Uiso 1 1 calc R . . . .
C36 C 1.05408(18) 0.71626(14) -0.04982(11) 0.0475(4) Uani 1 1 d . . . . .
H36 H 1.113784 0.706013 -0.083998 0.057 Uiso 1 1 calc R . . . .
C37 C 0.97808(17) 0.79003(14) -0.07420(10) 0.0425(4) Uani 1 1 d . . . . .
C38 C 0.89564(18) 0.80932(14) -0.01980(11) 0.0469(4) Uani 1 1 d . . . . .
H38 H 0.848307 0.861560 -0.033552 0.056 Uiso 1 1 calc R . . . .
C39 C 0.88436(18) 0.75022(14) 0.05512(11) 0.0445(4) Uani 1 1 d . . . . .
H39 H 0.829300 0.763789 0.091718 0.053 Uiso 1 1 calc R . . . .
C40 C 0.9125(3) 0.9135(2) -0.18102(16) 0.0892(8) Uani 1 1 d . . . . .
H40A H 0.939322 0.971534 -0.126324 0.134 Uiso 1 1 calc GR . . . .
H40B H 0.807496 0.871864 -0.202962 0.134 Uiso 1 1 calc GR . . . .
H40C H 0.936847 0.947176 -0.233231 0.134 Uiso 1 1 calc GR . . . .

loop_
_atom_site_aniso_label
_atom_site_aniso_U_11
_atom_site_aniso_U_22
_atom_site_aniso_U_33
_atom_site_aniso_U_23
_atom_site_aniso_U_13
_atom_site_aniso_U_12
O1 0.0425(7) 0.1173(12) 0.0714(8) 0.0624(8) 0.0281(6) 0.0353(7)
O2 0.0873(10) 0.0642(8) 0.0332(6) 0.0090(5) 0.0181(6) 0.0241(7)
O3 0.0437(7) 0.0935(11) 0.0470(7) -0.0105(6) 0.0062(5) 0.0131(7)
C1 0.0522(13) 0.248(4) 0.147(2) 0.149(3) 0.0567(15) 0.0705(19)
C2 0.0385(9) 0.0626(11) 0.0541(9) 0.0311(8) 0.0204(7) 0.0212(8)
C3 0.0449(9) 0.0663(11) 0.0517(9) 0.0302(8) 0.0278(7) 0.0248(8)
C4 0.0424(9) 0.0516(10) 0.0441(8) 0.0222(7) 0.0204(7) 0.0169(7)
C5 0.0405(9) 0.0546(10) 0.0420(8) 0.0186(7) 0.0161(6) 0.0166(7)
C6 0.0399(8) 0.0459(9) 0.0361(7) 0.0116(6) 0.0149(6) 0.0149(7)
C7 0.0380(8) 0.0416(8) 0.0365(8) 0.0100(6) 0.0158(6) 0.0141(7)
C8 0.0523(10) 0.0391(9) 0.0384(8) 0.0054(6) 0.0156(7) 0.0059(7)
C9 0.0616(11) 0.0405(9) 0.0401(8) 0.0133(6) 0.0212(7) 0.0135(8)
C10 0.0527(9) 0.0498(9) 0.0323(8) 0.0082(6) 0.0167(6) 0.0246(8)
C11 0.0425(9) 0.0441(9) 0.0405(8) 0.0013(6) 0.0128(6) 0.0124(7)
C12 0.0408(8) 0.0392(8) 0.0439(8) 0.0094(6) 0.0187(6) 0.0111(7)
C13 0.136(2) 0.0827(16) 0.0473(11) 0.0260(10) 0.0426(12) 0.0340(15)
C14 0.0417(8) 0.0440(9) 0.0306(7) 0.0107(6) 0.0155(6) 0.0114(7)
C15 0.0469(10) 0.0590(11) 0.0468(9) 0.0021(7) 0.0188(7) 0.0221(8)
C16 0.0558(11) 0.0562(11) 0.0416(9) -0.0064(7) 0.0160(7) 0.0171(9)
C17 0.0403(9) 0.0564(10) 0.0365(8) 0.0044(6) 0.0134(6) 0.0095(8)
C18 0.0406(9) 0.0691(12) 0.0489(9) -0.0023(8) 0.0215(7) 0.0143(8)
C19 0.0459(9) 0.0577(10) 0.0382(8) -0.0046(7) 0.0191(7) 0.0105(8)
C20 0.0693(15) 0.114(2) 0.0569(12) -0.0294(12) -0.0045(10) 0.0167(14)
O4 0.0420(6) 0.0828(9) 0.0335(6) 0.0054(5) 0.0141(4) 0.0033(6)
O5 0.0516(8) 0.0950(11) 0.0747(9) 0.0169(7) 0.0036(6) 0.0387(8)
O6 0.0659(8) 0.0780(9) 0.0473(7) 0.0258(6) 0.0259(6) 0.0307(7)
C21 0.0558(12) 0.157(3) 0.0412(10) 0.0106(11) 0.0257(9) 0.0011(14)
C22 0.0379(8) 0.0441(9) 0.0328(7) 0.0000(6) 0.0126(6) 0.0034(7)
C23 0.0340(8) 0.0469(9) 0.0400(8) 0.0005(6) 0.0159(6) 0.0036(7)
C24 0.0349(8) 0.0388(8) 0.0371(7) 0.0019(6) 0.0106(6) 0.0041(6)
C25 0.0395(8) 0.0468(9) 0.0355(7) 0.0076(6) 0.0120(6) 0.0074(7)
C26 0.0365(8) 0.0410(9) 0.0400(8) 0.0055(6) 0.0126(6) 0.0111(7)
C27 0.0354(8) 0.0454(9) 0.0415(8) 0.0069(6) 0.0137(6) 0.0130(7)
C28 0.0448(9) 0.0438(9) 0.0489(9) 0.0081(6) 0.0167(7) 0.0137(7)
C29 0.0554(11) 0.0562(11) 0.0560(10) 0.0176(8) 0.0216(8) 0.0292(9)
C30 0.0453(10) 0.0654(12) 0.0480(9) 0.0087(7) 0.0140(7) 0.0302(9)
C31 0.0349(9) 0.0575(11) 0.0597(10) 0.0025(8) 0.0095(7) 0.0109(8)
C32 0.0403(9) 0.0456(10) 0.0574(10) 0.0112(7) 0.0114(7) 0.0111(8)
C33 0.0403(12) 0.125(2) 0.0950(16) 0.0168(14) 0.0040(10) 0.0336(13)
C34 0.0319(8) 0.0386(8) 0.0399(8) 0.0050(6) 0.0112(6) 0.0082(6)
C35 0.0380(9) 0.0462(9) 0.0537(9) 0.0104(7) 0.0172(7) 0.0188(7)
C36 0.0439(9) 0.0552(10) 0.0501(9) 0.0083(7) 0.0236(7) 0.0195(8)
C37 0.0384(8) 0.0483(9) 0.0365(8) 0.0071(6) 0.0118(6) 0.0111(7)
C38 0.0478(9) 0.0496(10) 0.0505(9) 0.0123(7) 0.0191(7) 0.0245(8)
C39 0.0438(9) 0.0494(9) 0.0476(8) 0.0102(7) 0.0227(7) 0.0193(7)
C40 0.127(2) 0.111(2) 0.0665(14) 0.0514(13) 0.0432(14) 0.0754(18)

_geom_special_details            
;
 All esds (except the esd in the dihedral angle between two l.s. planes)
 are estimated using the full covariance matrix.  The cell esds are taken
 into account individually in the estimation of esds in distances, angles
 and torsion angles; correlations between esds in cell parameters are only
 used when they are defined by crystal symmetry.  An approximate (isotropic)
 treatment of cell esds is used for estimating esds involving l.s. planes.
;
loop_
_geom_bond_atom_site_label_1
_geom_bond_atom_site_label_2
_geom_bond_distance
_geom_bond_site_symmetry_2
_geom_bond_publ_flag
O1 C1 1.398(2) . ?
O1 C2 1.3765(19) . ?
O2 C10 1.3729(18) . ?
O2 C13 1.413(2) . ?
O3 C17 1.366(2) . ?
O3 C20 1.419(2) . ?
C2 C3 1.385(2) . ?
C2 C4 1.397(2) 2_656 ?
C3 C4 1.393(2) . ?
C4 C5 1.476(2) . ?
C5 C6 1.346(2) . ?
C6 C7 1.4852(19) . ?
C6 C14 1.489(2) . ?
C7 C8 1.392(2) . ?
C7 C12 1.400(2) . ?
C8 C9 1.383(2) . ?
C9 C10 1.378(2) . ?
C10 C11 1.385(2) . ?
C11 C12 1.375(2) . ?
C14 C15 1.383(2) . ?
C14 C19 1.382(2) . ?
C15 C16 1.387(2) . ?
C16 C17 1.370(2) . ?
C17 C18 1.382(2) . ?
C18 C19 1.375(2) . ?
O4 C21 1.405(2) . ?
O4 C22 1.3761(17) . ?
O5 C30 1.370(2) . ?
O5 C33 1.412(3) . ?
O6 C37 1.3645(18) . ?
O6 C40 1.416(2) . ?
C22 C23 1.383(2) . ?
C22 C24 1.404(2) . ?
C23 C24 1.395(2) 2_665 ?
C24 C25 1.475(2) . ?
C25 C26 1.347(2) . ?
C26 C27 1.487(2) . ?
C26 C34 1.489(2) . ?
C27 C28 1.395(2) . ?
C27 C32 1.391(2) . ?
C28 C29 1.374(2) . ?
C29 C30 1.383(3) . ?
C30 C31 1.379(3) . ?
C31 C32 1.391(2) . ?
C34 C35 1.390(2) . ?
C34 C39 1.384(2) . ?
C35 C36 1.379(2) . ?
C36 C37 1.384(2) . ?
C37 C38 1.384(2) . ?
C38 C39 1.381(2) . ?

loop_
_geom_angle_atom_site_label_1
_geom_angle_atom_site_label_2
_geom_angle_atom_site_label_3
_geom_angle
_geom_angle_site_symmetry_1
_geom_angle_site_symmetry_3
_geom_angle_publ_flag
C2 O1 C1 118.23(13) . . ?
C10 O2 C13 118.30(15) . . ?
C17 O3 C20 118.11(16) . . ?
O1 C2 C3 122.87(14) . . ?
O1 C2 C4 115.95(13) . 2_656 ?
C3 C2 C4 121.17(15) . 2_656 ?
C2 C3 C4 122.04(15) . . ?
C2 C4 C5 119.96(14) 2_656 . ?
C3 C4 C2 116.78(14) . 2_656 ?
C3 C4 C5 123.24(14) . . ?
C6 C5 C4 128.72(15) . . ?
C5 C6 C7 121.25(14) . . ?
C5 C6 C14 121.69(13) . . ?
C7 C6 C14 117.06(12) . . ?
C8 C7 C6 121.09(14) . . ?
C8 C7 C12 116.71(13) . . ?
C12 C7 C6 122.19(13) . . ?
C9 C8 C7 122.24(15) . . ?
C10 C9 C8 119.61(14) . . ?
O2 C10 C9 124.99(14) . . ?
O2 C10 C11 115.41(14) . . ?
C9 C10 C11 119.59(13) . . ?
C12 C11 C10 120.34(14) . . ?
C11 C12 C7 121.50(14) . . ?
C15 C14 C6 121.74(15) . . ?
C19 C14 C6 120.58(14) . . ?
C19 C14 C15 117.54(15) . . ?
C14 C15 C16 121.91(16) . . ?
C17 C16 C15 119.30(15) . . ?
O3 C17 C16 124.80(15) . . ?
O3 C17 C18 115.73(16) . . ?
C16 C17 C18 119.47(15) . . ?
C19 C18 C17 120.59(16) . . ?
C18 C19 C14 120.88(14) . . ?
C22 O4 C21 118.27(13) . . ?
C30 O5 C33 117.96(17) . . ?
C37 O6 C40 117.46(15) . . ?
O4 C22 C23 123.11(14) . . ?
O4 C22 C24 115.82(13) . . ?
C23 C22 C24 121.06(13) . . ?
C22 C23 C24 121.81(14) . 2_665 ?
C22 C24 C25 119.25(13) . . ?
C23 C24 C22 117.12(14) 2_665 . ?
C23 C24 C25 123.62(14) 2_665 . ?
C26 C25 C24 129.26(14) . . ?
C25 C26 C27 120.63(13) . . ?
C25 C26 C34 122.64(14) . . ?
C27 C26 C34 116.72(13) . . ?
C28 C27 C26 122.28(14) . . ?
C32 C27 C26 120.53(15) . . ?
C32 C27 C28 117.18(15) . . ?
C29 C28 C27 121.32(16) . . ?
C28 C29 C30 120.60(17) . . ?
O5 C30 C29 115.19(17) . . ?
O5 C30 C31 125.21(17) . . ?
C31 C30 C29 119.60(16) . . ?
C30 C31 C32 119.39(16) . . ?
C27 C32 C31 121.90(16) . . ?
C35 C34 C26 120.90(14) . . ?
C39 C34 C26 121.47(14) . . ?
C39 C34 C35 117.55(14) . . ?
C36 C35 C34 121.28(15) . . ?
C35 C36 C37 119.96(15) . . ?
O6 C37 C36 115.85(14) . . ?
O6 C37 C38 124.43(15) . . ?
C38 C37 C36 119.72(14) . . ?
C39 C38 C37 119.33(16) . . ?
C38 C39 C34 121.97(15) . . ?

_shelx_res_file                  
;
TITL wyi32-2_a.res in P-1
    wyi32-2.res
    created by SHELXL-2018/3 at 17:09:02 on 19-Sep-2018
REM Old TITL wyi32-2 in P-1
REM SHELXT solution in P-1: R1 0.200, Rweak 0.014, Alpha 0.042
REM <I/s> 0.000 for 0 systematic absences, Orientation as input
REM Formula found by SHELXT: C41 O5
CELL 0.71073 10.1192 12.6973 14.6443 93.555 108.431 108.301
ZERR 2 0.002 0.0025 0.0029 0.03 0.03 0.03
LATT 1
SFAC C H O
UNIT 80 76 12

L.S. 10
PLAN  2
BOND
list 4
fmap 2
ACTA
OMIT -1 -3 2
OMIT 0 7 1
OMIT -4 -4 2
OMIT 1 3 1
OMIT -3 4 16
REM <olex2.extras>
REM <HklSrc "%.\\wyi32-2.hkl">
REM </olex2.extras>

WGHT    0.072500    0.029800
FVAR       0.75470
O1    3    0.773638   -0.001472    0.614976    11.00000    0.04248    0.11730 =
         0.07138    0.06240    0.02812    0.03532
O2    3    0.342200    0.110845   -0.145439    11.00000    0.08728    0.06416 =
         0.03321    0.00904    0.01814    0.02409
O3    3    1.128936    0.326231    0.508605    11.00000    0.04373    0.09349 =
         0.04703   -0.01049    0.00625    0.01312
C1    1    0.897005    0.044358    0.587278    11.00000    0.05215    0.24776 =
         0.14667    0.14920    0.05666    0.07046
AFIX 137
H1A   2    0.887281   -0.003664    0.530453    11.00000   -1.50000
H1B   2    0.986019    0.050339    0.639884    11.00000   -1.50000
H1C   2    0.902420    0.117867    0.572481    11.00000   -1.50000
AFIX   0
C2    1    0.638248    0.000284    0.556160    11.00000    0.03848    0.06261 =
         0.05408    0.03109    0.02035    0.02119
C3    1    0.610875    0.020946    0.461440    11.00000    0.04494    0.06634 =
         0.05173    0.03019    0.02783    0.02483
AFIX  43
H3    2    0.686921    0.034450    0.436098    11.00000   -1.20000
AFIX   0
C4    1    0.472950    0.022131    0.402923    11.00000    0.04235    0.05161 =
         0.04408    0.02217    0.02035    0.01689
C5    1    0.440069    0.042705    0.301400    11.00000    0.04051    0.05459 =
         0.04203    0.01864    0.01614    0.01661
AFIX  43
H5    2    0.341955    0.007013    0.259554    11.00000   -1.20000
AFIX   0
C6    1    0.533017    0.106190    0.261241    11.00000    0.03991    0.04594 =
         0.03610    0.01157    0.01485    0.01489
C7    1    0.483134    0.109156    0.154845    11.00000    0.03801    0.04160 =
         0.03655    0.01000    0.01582    0.01415
C8    1    0.544519    0.204753    0.119411    11.00000    0.05225    0.03911 =
         0.03835    0.00538    0.01557    0.00588
AFIX  43
H8    2    0.617827    0.267476    0.163605    11.00000   -1.20000
AFIX   0
C9    1    0.500224    0.209651    0.020734    11.00000    0.06157    0.04045 =
         0.04010    0.01329    0.02122    0.01348
AFIX  43
H9    2    0.542012    0.275292   -0.000554    11.00000   -1.20000
AFIX   0
C10   1    0.393797    0.116699   -0.045877    11.00000    0.05271    0.04978 =
         0.03225    0.00820    0.01672    0.02462
C11   1    0.330842    0.020089   -0.013065    11.00000    0.04252    0.04411 =
         0.04049    0.00127    0.01276    0.01241
AFIX  43
H11   2    0.258533   -0.042641   -0.057778    11.00000   -1.20000
AFIX   0
C12   1    0.374703    0.016424    0.085315    11.00000    0.04078    0.03925 =
         0.04392    0.00940    0.01867    0.01109
AFIX  43
H12   2    0.331357   -0.049134    0.106128    11.00000   -1.20000
AFIX   0
C13   1    0.418871    0.198239   -0.185147    11.00000    0.13611    0.08270 =
         0.04728    0.02598    0.04257    0.03400
AFIX 137
H13A  2    0.382314    0.177355   -0.255097    11.00000   -1.50000
H13B  2    0.523374    0.210519   -0.159609    11.00000   -1.50000
H13C  2    0.403022    0.266226   -0.167716    11.00000   -1.50000
AFIX   0
C14   1    0.690251    0.175673    0.321022    11.00000    0.04174    0.04397 =
         0.03062    0.01073    0.01549    0.01135
C15   1    0.725767    0.257888    0.400148    11.00000    0.04691    0.05904 =
         0.04675    0.00209    0.01880    0.02210
AFIX  43
H15   2    0.650057    0.277549    0.410839    11.00000   -1.20000
AFIX   0
C16   1    0.871017    0.311864    0.464018    11.00000    0.05582    0.05620 =
         0.04159   -0.00641    0.01602    0.01709
AFIX  43
H16   2    0.892045    0.366341    0.517131    11.00000   -1.20000
AFIX   0
C17   1    0.983195    0.284082    0.448039    11.00000    0.04030    0.05635 =
         0.03653    0.00441    0.01338    0.00946
C18   1    0.950962    0.207942    0.365462    11.00000    0.04057    0.06914 =
         0.04886   -0.00227    0.02151    0.01433
AFIX  43
H18   2    1.027685    0.192530    0.352194    11.00000   -1.20000
AFIX   0
C19   1    0.806438    0.154773    0.302748    11.00000    0.04589    0.05766 =
         0.03820   -0.00464    0.01910    0.01049
AFIX  43
H19   2    0.786628    0.104082    0.247306    11.00000   -1.20000
AFIX   0
C20   1    1.166414    0.397866    0.598172    11.00000    0.06927    0.11366 =
         0.05686   -0.02944   -0.00450    0.01673
AFIX 137
H20A  2    1.144343    0.464780    0.584923    11.00000   -1.50000
H20B  2    1.270652    0.418128    0.634870    11.00000   -1.50000
H20C  2    1.109610    0.359168    0.635333    11.00000   -1.50000
AFIX   0

O4    3    0.540654    0.497568    0.195042    11.00000    0.04205    0.08282 =
         0.03350    0.00538    0.01407    0.00328
O5    3    1.427759    0.598512    0.462204    11.00000    0.05160    0.09503 =
         0.07467    0.01689    0.00365    0.03872
O6    3    0.991717    0.839754   -0.152345    11.00000    0.06589    0.07802 =
         0.04729    0.02575    0.02593    0.03066
C21   1    0.416694    0.453018    0.223153    11.00000    0.05585    0.15677 =
         0.04120    0.01062    0.02573    0.00110
AFIX 137
H21A  2    0.449829    0.450112    0.291723    11.00000   -1.50000
H21B  2    0.358123    0.378333    0.186475    11.00000   -1.50000
H21C  2    0.357402    0.500158    0.210475    11.00000   -1.50000
AFIX   0
C22   1    0.516586    0.497829    0.097176    11.00000    0.03787    0.04409 =
         0.03282    0.00001    0.01256    0.00337
C23   1    0.377986    0.479700    0.028144    11.00000    0.03395    0.04686 =
         0.03997    0.00051    0.01593    0.00357
AFIX  43
H23   2    0.296540    0.466576    0.048123    11.00000   -1.20000
AFIX   0
C24   1    0.642961    0.519437    0.070575    11.00000    0.03491    0.03879 =
         0.03712    0.00192    0.01062    0.00407
C25   1    0.788288    0.537009    0.146398    11.00000    0.03948    0.04676 =
         0.03549    0.00757    0.01198    0.00742
AFIX  43
H25   2    0.784351    0.499913    0.198808    11.00000   -1.20000
AFIX   0
C26   1    0.925842    0.599080    0.150587    11.00000    0.03650    0.04103 =
         0.04003    0.00549    0.01263    0.01114
C27   1    1.059676    0.599575    0.231280    11.00000    0.03535    0.04540 =
         0.04152    0.00693    0.01374    0.01301
C28   1    1.063875    0.505281    0.274519    11.00000    0.04477    0.04380 =
         0.04890    0.00805    0.01669    0.01369
AFIX  43
H28   2    0.981278    0.439033    0.251551    11.00000   -1.20000
AFIX   0
C29   1    1.187632    0.508302    0.350390    11.00000    0.05538    0.05618 =
         0.05596    0.01755    0.02156    0.02919
AFIX  43
H29   2    1.187801    0.444242    0.377893    11.00000   -1.20000
AFIX   0
C30   1    1.311876    0.605711    0.386198    11.00000    0.04529    0.06539 =
         0.04804    0.00874    0.01400    0.03024
C31   1    1.311745    0.700397    0.344860    11.00000    0.03493    0.05754 =
         0.05972    0.00250    0.00946    0.01090
AFIX  43
H31   2    1.394806    0.766313    0.368290    11.00000   -1.20000
AFIX   0
C32   1    1.186215    0.696388    0.267791    11.00000    0.04033    0.04555 =
         0.05739    0.01115    0.01139    0.01110
AFIX  43
H32   2    1.186956    0.760303    0.239887    11.00000   -1.20000
AFIX   0
C33   1    1.562899    0.691484    0.495943    11.00000    0.04026    0.12511 =
         0.09503    0.01682    0.00403    0.03362
AFIX 137
H33A  2    1.637248    0.672637    0.544273    11.00000   -1.50000
H33B  2    1.548181    0.755093    0.524432    11.00000   -1.50000
H33C  2    1.595132    0.709923    0.442058    11.00000   -1.50000
AFIX   0
C34   1    0.952521    0.671430    0.077369    11.00000    0.03190    0.03864 =
         0.03992    0.00505    0.01120    0.00824
C35   1    1.041214    0.657992    0.025153    11.00000    0.03796    0.04620 =
         0.05371    0.01039    0.01721    0.01881
AFIX  43
H35   2    1.092857    0.608743    0.041116    11.00000   -1.20000
AFIX   0
C36   1    1.054082    0.716256   -0.049819    11.00000    0.04392    0.05518 =
         0.05015    0.00829    0.02365    0.01951
AFIX  43
H36   2    1.113784    0.706013   -0.083998    11.00000   -1.20000
AFIX   0
C37   1    0.978078    0.790029   -0.074205    11.00000    0.03841    0.04828 =
         0.03650    0.00711    0.01179    0.01105
C38   1    0.895636    0.809325   -0.019801    11.00000    0.04775    0.04964 =
         0.05053    0.01227    0.01911    0.02447
AFIX  43
H38   2    0.848307    0.861560   -0.033552    11.00000   -1.20000
AFIX   0
C39   1    0.884358    0.750221    0.055124    11.00000    0.04382    0.04937 =
         0.04761    0.01021    0.02274    0.01930
AFIX  43
H39   2    0.829300    0.763789    0.091718    11.00000   -1.20000
AFIX   0
C40   1    0.912468    0.913518   -0.181023    11.00000    0.12711    0.11104 =
         0.06654    0.05137    0.04321    0.07541
AFIX 137
H40A  2    0.939322    0.971534   -0.126324    11.00000   -1.50000
H40B  2    0.807496    0.871864   -0.202962    11.00000   -1.50000
H40C  2    0.936847    0.947176   -0.233231    11.00000   -1.50000
AFIX   0
HKLF 4


REM  wyi32-2_a.res in P-1
REM wR2 = 0.1375, GooF = S = 1.060, Restrained GooF = 1.060 for all data
REM R1 = 0.0499 for 4785 Fo > 4sig(Fo) and 0.0796 for all 7454 data
REM 421 parameters refined using 0 restraints

END

WGHT      0.0723      0.0331

REM Highest difference peak  0.159,  deepest hole -0.270,  1-sigma level  0.055
Q1    1   0.7819  0.0613  0.2722  11.00000  0.05    0.16
Q2    1   1.1919  0.7393  0.3861  11.00000  0.05    0.16
;
_shelx_res_checksum              67064
_olex2_submission_special_instructions 'No special instructions were received'
####################################################################### 
# 
# This file contains crystal structure data downloaded from the 
# Cambridge Structural Database (CSD) hosted by the Cambridge 
# Crystallographic Data Centre (CCDC).
# 
# Full information about CCDC data access policies and citation 
# guidelines are available at http://www.ccdc.cam.ac.uk/access/V1 
# 
# Audit and citation data items may have been added by the CCDC. 
# Please retain this information to preserve the provenance of 
# this file and to allow appropriate attribution of the data. 
# 
#######################################################################

data_ybh-5-2
_database_code_depnum_ccdc_archive 'CCDC 1906459'
loop_
_audit_author_name
_audit_author_address
jlu
;jlu
China
;
_audit_update_record             
;
2019-03-29 deposited with the CCDC.	2019-04-16 downloaded from the CCDC.
;

_audit_creation_method           SHELXL-97
_chemical_name_systematic        
; 
 ? 
;
_chemical_name_common            ?
_chemical_melting_point          ?
_chemical_formula_moiety         'C40 H40 N2 O2'
_chemical_formula_sum            'C40 H40 N2 O2'
_chemical_formula_weight         580.74

loop_
_atom_type_symbol
_atom_type_description
_atom_type_scat_dispersion_real
_atom_type_scat_dispersion_imag
_atom_type_scat_source
C C 0.0033 0.0016 'International Tables Vol C Tables 4.2.6.8 and 6.1.1.4'
H H 0.0000 0.0000 'International Tables Vol C Tables 4.2.6.8 and 6.1.1.4'
N N 0.0061 0.0033 'International Tables Vol C Tables 4.2.6.8 and 6.1.1.4'
O O 0.0106 0.0060 'International Tables Vol C Tables 4.2.6.8 and 6.1.1.4'

_symmetry_cell_setting           monoclinic
_symmetry_space_group_name_H-M   'P 21/c'
_symmetry_space_group_name_Hall  '-P 2ybc'

loop_
_symmetry_equiv_pos_as_xyz
'x, y, z'
'-x, y+1/2, -z+1/2'
'-x, -y, -z'
'x, -y-1/2, z-1/2'

_cell_length_a                   10.354(2)
_cell_length_b                   12.225(2)
_cell_length_c                   13.653(3)
_cell_angle_alpha                90.00
_cell_angle_beta                 111.99(3)
_cell_angle_gamma                90.00
_cell_volume                     1602.6(6)
_cell_formula_units_Z            2
_cell_measurement_temperature    293(2)
_cell_measurement_reflns_used    ?
_cell_measurement_theta_min      ?
_cell_measurement_theta_max      ?

_exptl_crystal_description       platelet
_exptl_crystal_colour            yellow
_exptl_crystal_size_max          0.395
_exptl_crystal_size_mid          0.390
_exptl_crystal_size_min          0.102
_exptl_crystal_density_meas      ?
_exptl_crystal_density_diffrn    1.204
_exptl_crystal_density_method    'not measured'
_exptl_crystal_F_000             620
_exptl_absorpt_coefficient_mu    0.074
_exptl_absorpt_correction_type   ?
_exptl_absorpt_correction_T_min  ?
_exptl_absorpt_correction_T_max  ?
_exptl_absorpt_process_details   ?

_exptl_special_details           
; 
 ? 
;

_diffrn_ambient_temperature      293(2)
_diffrn_radiation_wavelength     0.71073
_diffrn_radiation_type           MoK\a
_diffrn_radiation_source         'fine-focus sealed tube'
_diffrn_radiation_monochromator  graphite
_diffrn_measurement_device_type  MoK\a
_diffrn_measurement_method       ?
_diffrn_detector_area_resol_mean ?
_diffrn_standards_number         ?
_diffrn_standards_interval_count ?
_diffrn_standards_interval_time  ?
_diffrn_standards_decay_%        ?
_diffrn_reflns_number            12076
_diffrn_reflns_av_R_equivalents  0.1114
_diffrn_reflns_av_sigmaI/netI    0.0858
_diffrn_reflns_limit_h_min       -12
_diffrn_reflns_limit_h_max       12
_diffrn_reflns_limit_k_min       -14
_diffrn_reflns_limit_k_max       13
_diffrn_reflns_limit_l_min       -15
_diffrn_reflns_limit_l_max       16
_diffrn_reflns_theta_min         3.12
_diffrn_reflns_theta_max         24.99
_reflns_number_total             2820
_reflns_number_gt                1269
_reflns_threshold_expression     >2sigma(I)

_computing_data_collection       ?
_computing_cell_refinement       ?
_computing_data_reduction        ?
_computing_structure_solution    'SHELXS-97 (Sheldrick, 1990)'
_computing_structure_refinement  'SHELXL-97 (Sheldrick, 1997)'
_computing_molecular_graphics    ?
_computing_publication_material  ?

_refine_special_details          
; 
 Refinement of F^2^ against ALL reflections.  The weighted R-factor wR and 
 goodness of fit S are based on F^2^, conventional R-factors R are based 
 on F, with F set to zero for negative F^2^. The threshold expression of 
 F^2^ > 2sigma(F^2^) is used only for calculating R-factors(gt) etc. and is 
 not relevant to the choice of reflections for refinement.  R-factors based 
 on F^2^ are statistically about twice as large as those based on F, and R- 
 factors based on ALL data will be even larger. 
;

_refine_ls_structure_factor_coef Fsqd
_refine_ls_matrix_type           full
_refine_ls_weighting_scheme      calc
_refine_ls_weighting_details     
'calc w=1/[\s^2^(Fo^2^)+(0.0656P)^2^+0.0000P] where P=(Fo^2^+2Fc^2^)/3'
_atom_sites_solution_primary     direct
_atom_sites_solution_secondary   difmap
_atom_sites_solution_hydrogens   geom
_refine_ls_hydrogen_treatment    mixed
_refine_ls_extinction_method     none
_refine_ls_extinction_coef       ?
_refine_ls_number_reflns         2820
_refine_ls_number_parameters     202
_refine_ls_number_restraints     0
_refine_ls_R_factor_all          0.1531
_refine_ls_R_factor_gt           0.0640
_refine_ls_wR_factor_ref         0.1697
_refine_ls_wR_factor_gt          0.1317
_refine_ls_goodness_of_fit_ref   1.007
_refine_ls_restrained_S_all      1.007
_refine_ls_shift/su_max          0.000
_refine_ls_shift/su_mean         0.000

loop_
_atom_site_label
_atom_site_type_symbol
_atom_site_fract_x
_atom_site_fract_y
_atom_site_fract_z
_atom_site_U_iso_or_equiv
_atom_site_adp_type
_atom_site_occupancy
_atom_site_symmetry_multiplicity
_atom_site_calc_flag
_atom_site_refinement_flags
_atom_site_disorder_assembly
_atom_site_disorder_group
O2 O 0.5953(3) 0.2063(2) 1.07306(16) 0.0645(7) Uani 1 1 d . . .
C2 C 0.5504(4) 0.1023(3) 1.0396(2) 0.0507(9) Uani 1 1 d . . .
C3 C 0.2615(4) 0.3159(3) 0.7315(2) 0.0485(9) Uani 1 1 d . . .
C4 C 0.3251(4) 0.2101(3) 0.7760(2) 0.0496(9) Uani 1 1 d . . .
C5 C 0.4422(4) 0.0957(3) 0.9396(2) 0.0478(9) Uani 1 1 d . . .
C6 C 0.2786(4) 0.3604(3) 0.6436(2) 0.0546(9) Uani 1 1 d . . .
H6 H 0.3266 0.3202 0.6103 0.066 Uiso 1 1 calc R . .
C7 C 0.1879(4) 0.3792(3) 0.7763(3) 0.0586(10) Uani 1 1 d . . .
H7 H 0.1764 0.3534 0.8366 0.070 Uiso 1 1 calc R . .
C8 C 0.6065(4) 0.0092(3) 1.0972(2) 0.0511(9) Uani 1 1 d . . .
H8 H 0.6790 0.0164 1.1625 0.061 Uiso 1 1 calc R . .
N1 N 0.0970(4) 0.6247(3) 0.6084(3) 0.0766(10) Uani 1 1 d . . .
C10 C 0.1496(4) 0.5240(3) 0.6479(3) 0.0534(9) Uani 1 1 d . . .
C11 C 0.2272(4) 0.4621(3) 0.6037(2) 0.0532(9) Uani 1 1 d . . .
H11 H 0.2447 0.4898 0.5464 0.064 Uiso 1 1 calc R . .
C12 C 0.3254(4) 0.1254(3) 0.6971(2) 0.0497(9) Uani 1 1 d . . .
C13 C 0.1299(4) 0.4798(3) 0.7353(3) 0.0640(10) Uani 1 1 d . . .
H13 H 0.0776 0.5178 0.7666 0.077 Uiso 1 1 calc R . .
C14 C 0.3844(4) 0.1953(3) 0.8812(2) 0.0537(9) Uani 1 1 d . . .
H14 H 0.3891 0.2571 0.9221 0.064 Uiso 1 1 calc R . .
C15 C -0.0100(5) 0.6744(3) 0.6359(3) 0.0940(15) Uani 1 1 d . . .
H15A H -0.0829 0.6223 0.6269 0.141 Uiso 1 1 calc R . .
H15B H -0.0473 0.7364 0.5909 0.141 Uiso 1 1 calc R . .
H15C H 0.0284 0.6979 0.7082 0.141 Uiso 1 1 calc R . .
C16 C 0.4481(4) 0.0776(3) 0.6995(3) 0.0673(11) Uani 1 1 d . . .
H16 H 0.5324 0.0980 0.7516 0.081 Uiso 1 1 calc R . .
C17 C 0.1274(5) 0.6736(3) 0.5239(3) 0.0893(14) Uani 1 1 d . . .
H17A H 0.2261 0.6719 0.5406 0.134 Uiso 1 1 calc R . .
H17B H 0.0957 0.7481 0.5147 0.134 Uiso 1 1 calc R . .
H17C H 0.0807 0.6336 0.4598 0.134 Uiso 1 1 calc R . .
C18 C 0.4467(5) 0.0003(4) 0.6260(3) 0.0836(14) Uani 1 1 d . . .
H18 H 0.5301 -0.0299 0.6282 0.100 Uiso 1 1 calc R . .
C19 C 0.2027(4) 0.0936(3) 0.6186(3) 0.0696(11) Uani 1 1 d . . .
H19 H 0.1193 0.1258 0.6140 0.083 Uiso 1 1 calc R . .
C20 C 0.6933(5) 0.2182(3) 1.1782(3) 0.0911(15) Uani 1 1 d . . .
H20A H 0.6569 0.1853 1.2264 0.137 Uiso 1 1 calc R . .
H20B H 0.7103 0.2945 1.1946 0.137 Uiso 1 1 calc R . .
H20C H 0.7790 0.1829 1.1848 0.137 Uiso 1 1 calc R . .
C21 C 0.3240(6) -0.0325(4) 0.5496(3) 0.0881(15) Uani 1 1 d . . .
H21 H 0.3243 -0.0856 0.5008 0.106 Uiso 1 1 calc R . .
C22 C 0.2022(5) 0.0123(4) 0.5449(3) 0.0854(14) Uani 1 1 d . . .
H22 H 0.1186 -0.0103 0.4934 0.103 Uiso 1 1 calc R . .

loop_
_atom_site_aniso_label
_atom_site_aniso_U_11
_atom_site_aniso_U_22
_atom_site_aniso_U_33
_atom_site_aniso_U_23
_atom_site_aniso_U_13
_atom_site_aniso_U_12
O2 0.078(2) 0.0512(16) 0.0516(13) -0.0050(11) 0.0102(13) -0.0122(14)
C2 0.063(3) 0.046(2) 0.0433(18) -0.0031(16) 0.0203(18) -0.0082(19)
C3 0.051(2) 0.046(2) 0.0477(18) 0.0001(16) 0.0177(18) 0.0012(18)
C4 0.049(2) 0.050(2) 0.0474(18) 0.0029(16) 0.0160(17) -0.0012(18)
C5 0.055(2) 0.049(2) 0.0403(17) 0.0042(16) 0.0184(18) -0.0019(18)
C6 0.060(3) 0.056(2) 0.0499(18) 0.0026(17) 0.0224(18) 0.0056(19)
C7 0.069(3) 0.056(2) 0.055(2) 0.0049(17) 0.029(2) -0.002(2)
C8 0.060(2) 0.051(2) 0.0372(17) 0.0006(16) 0.0127(17) -0.0063(19)
N1 0.081(3) 0.062(2) 0.086(2) 0.0126(18) 0.031(2) 0.023(2)
C10 0.054(2) 0.043(2) 0.058(2) 0.0012(17) 0.0144(19) -0.0014(19)
C11 0.057(3) 0.049(2) 0.053(2) 0.0079(17) 0.0201(19) 0.0013(19)
C12 0.056(2) 0.048(2) 0.0426(18) 0.0086(16) 0.0163(18) 0.0061(19)
C13 0.070(3) 0.057(3) 0.070(2) -0.007(2) 0.032(2) 0.004(2)
C14 0.064(3) 0.049(2) 0.0472(18) 0.0012(16) 0.0197(18) 0.0006(19)
C15 0.083(4) 0.090(3) 0.098(3) -0.006(3) 0.020(3) 0.038(3)
C16 0.061(3) 0.079(3) 0.062(2) 0.013(2) 0.023(2) 0.019(2)
C17 0.103(4) 0.060(3) 0.103(3) 0.026(2) 0.036(3) 0.009(2)
C18 0.093(4) 0.093(4) 0.077(3) 0.005(3) 0.047(3) 0.039(3)
C19 0.062(3) 0.072(3) 0.067(2) -0.007(2) 0.015(2) 0.007(2)
C20 0.108(4) 0.071(3) 0.061(2) -0.017(2) -0.007(2) -0.015(3)
C21 0.131(5) 0.071(3) 0.075(3) -0.013(2) 0.053(3) 0.009(3)
C22 0.087(4) 0.094(4) 0.069(3) -0.025(2) 0.023(3) -0.005(3)

_geom_special_details            
; 
 All esds (except the esd in the dihedral angle between two l.s. planes) 
 are estimated using the full covariance matrix.  The cell esds are taken 
 into account individually in the estimation of esds in distances, angles 
 and torsion angles; correlations between esds in cell parameters are only 
 used when they are defined by crystal symmetry.  An approximate (isotropic) 
 treatment of cell esds is used for estimating esds involving l.s. planes. 
;

loop_
_geom_bond_atom_site_label_1
_geom_bond_atom_site_label_2
_geom_bond_distance
_geom_bond_site_symmetry_2
_geom_bond_publ_flag
O2 C2 1.371(4) . ?
O2 C20 1.422(4) . ?
C2 C8 1.383(4) . ?
C2 C5 1.407(4) . ?
C3 C7 1.380(4) . ?
C3 C6 1.388(4) . ?
C3 C4 1.475(4) . ?
C4 C14 1.345(4) . ?
C4 C12 1.495(4) . ?
C5 C8 1.400(4) 3_657 ?
C5 C14 1.456(4) . ?
C6 C11 1.382(4) . ?
C6 H6 0.9300 . ?
C7 C13 1.391(5) . ?
C7 H7 0.9300 . ?
C8 C5 1.400(4) 3_657 ?
C8 H8 0.9300 . ?
N1 C10 1.373(4) . ?
N1 C15 1.432(5) . ?
N1 C17 1.435(5) . ?
C10 C13 1.393(4) . ?
C10 C11 1.395(4) . ?
C11 H11 0.9300 . ?
C12 C19 1.376(5) . ?
C12 C16 1.388(5) . ?
C13 H13 0.9300 . ?
C14 H14 0.9300 . ?
C15 H15A 0.9600 . ?
C15 H15B 0.9600 . ?
C15 H15C 0.9600 . ?
C16 C18 1.374(5) . ?
C16 H16 0.9300 . ?
C17 H17A 0.9600 . ?
C17 H17B 0.9600 . ?
C17 H17C 0.9600 . ?
C18 C21 1.368(6) . ?
C18 H18 0.9300 . ?
C19 C22 1.412(5) . ?
C19 H19 0.9300 . ?
C20 H20A 0.9600 . ?
C20 H20B 0.9600 . ?
C20 H20C 0.9600 . ?
C21 C22 1.355(6) . ?
C21 H21 0.9300 . ?
C22 H22 0.9300 . ?

loop_
_geom_angle_atom_site_label_1
_geom_angle_atom_site_label_2
_geom_angle_atom_site_label_3
_geom_angle
_geom_angle_site_symmetry_1
_geom_angle_site_symmetry_3
_geom_angle_publ_flag
C2 O2 C20 117.1(3) . . ?
O2 C2 C8 123.8(3) . . ?
O2 C2 C5 115.1(3) . . ?
C8 C2 C5 121.1(3) . . ?
C7 C3 C6 115.7(3) . . ?
C7 C3 C4 123.0(3) . . ?
C6 C3 C4 121.2(3) . . ?
C14 C4 C3 120.9(3) . . ?
C14 C4 C12 123.5(3) . . ?
C3 C4 C12 115.5(3) . . ?
C8 C5 C2 116.7(3) 3_657 . ?
C8 C5 C14 123.4(3) 3_657 . ?
C2 C5 C14 119.9(3) . . ?
C11 C6 C3 122.6(3) . . ?
C11 C6 H6 118.7 . . ?
C3 C6 H6 118.7 . . ?
C3 C7 C13 123.0(3) . . ?
C3 C7 H7 118.5 . . ?
C13 C7 H7 118.5 . . ?
C2 C8 C5 122.1(3) . 3_657 ?
C2 C8 H8 118.9 . . ?
C5 C8 H8 118.9 3_657 . ?
C10 N1 C15 120.6(3) . . ?
C10 N1 C17 121.1(3) . . ?
C15 N1 C17 117.2(3) . . ?
N1 C10 C13 121.4(3) . . ?
N1 C10 C11 121.6(3) . . ?
C13 C10 C11 117.0(3) . . ?
C6 C11 C10 121.1(3) . . ?
C6 C11 H11 119.5 . . ?
C10 C11 H11 119.5 . . ?
C19 C12 C16 118.0(3) . . ?
C19 C12 C4 120.5(3) . . ?
C16 C12 C4 121.5(3) . . ?
C7 C13 C10 120.5(3) . . ?
C7 C13 H13 119.7 . . ?
C10 C13 H13 119.7 . . ?
C4 C14 C5 128.9(3) . . ?
C4 C14 H14 115.6 . . ?
C5 C14 H14 115.6 . . ?
N1 C15 H15A 109.5 . . ?
N1 C15 H15B 109.5 . . ?
H15A C15 H15B 109.5 . . ?
N1 C15 H15C 109.5 . . ?
H15A C15 H15C 109.5 . . ?
H15B C15 H15C 109.5 . . ?
C18 C16 C12 120.8(4) . . ?
C18 C16 H16 119.6 . . ?
C12 C16 H16 119.6 . . ?
N1 C17 H17A 109.5 . . ?
N1 C17 H17B 109.5 . . ?
H17A C17 H17B 109.5 . . ?
N1 C17 H17C 109.5 . . ?
H17A C17 H17C 109.5 . . ?
H17B C17 H17C 109.5 . . ?
C21 C18 C16 120.8(4) . . ?
C21 C18 H18 119.6 . . ?
C16 C18 H18 119.6 . . ?
C12 C19 C22 120.6(4) . . ?
C12 C19 H19 119.7 . . ?
C22 C19 H19 119.7 . . ?
O2 C20 H20A 109.5 . . ?
O2 C20 H20B 109.5 . . ?
H20A C20 H20B 109.5 . . ?
O2 C20 H20C 109.5 . . ?
H20A C20 H20C 109.5 . . ?
H20B C20 H20C 109.5 . . ?
C22 C21 C18 119.9(4) . . ?
C22 C21 H21 120.0 . . ?
C18 C21 H21 120.0 . . ?
C21 C22 C19 119.8(4) . . ?
C21 C22 H22 120.1 . . ?
C19 C22 H22 120.1 . . ?

_diffrn_measured_fraction_theta_max 0.998
_diffrn_reflns_theta_full        24.99
_diffrn_measured_fraction_theta_full 0.998
_refine_diff_density_max         0.151
_refine_diff_density_min         -0.184
_refine_diff_density_rms         0.040
